# Supplementary material for: SMURF-seq: efficient copy number profiling on long-read sequencers
Source: Genome Biol. 2019 Jul 8;20:134. doi: 10.1186/s13059-019-1732-1 (PMC6615205; doi:10.1186/s13059-019-1732-1)
Supplement: Supplementary file 2 — Additional table 1. Alignment score parameter combinations for BWA-MEM, LAST, and Minimap2. Additional table 2. Refining alignment score parameter combinations for BWA-MEM. (XLSX 59 kb) [file 13059_2019_1732_MOESM2_ESM.xlsx]

## Sheet: Additional table 1
Additional table 1: Alignment score parameter combinations for BWA-MEM, LAST, and Minimap2
			F-score												Fragments								Bases
	Penalties		Fragments				Bases				Mean				Precision				Recall				Precision				Recall
	mismatch	open\extend	1	2	3	4	1	2	3	4	1	2	3	4	1	2	3	4	1	2	3	4	1	2	3	4	1	2	3	4
BWA	1	0	0.0597404	0.922063	0.947034	0.931564	0.0641975	0.860582	0.900872	0.888293	0.061969	0.891323	0.923953	0.909929	0.8963	0.9805	0.9851	0.9748	0.0309	0.8702	0.9118	0.892	0.0638	0.8567	0.9253	0.9396	0.0646	0.8645	0.8777	0.8423
	1	1	0.820555	0.951555	0.940318	0.917188	0.741896	0.905297	0.896164	0.875573	0.781225	0.928426	0.918241	0.89638	0.9634	0.9887	0.9818	0.9667	0.7146	0.9171	0.9022	0.8725	0.7332	0.9207	0.938	0.9452	0.7508	0.8904	0.8579	0.8155
	1	2	0.950505	0.948412	0.92855	0.899124	0.901575	0.904139	0.88519	0.859817	0.92604	0.926275	0.90687	0.879471	0.9904	0.9875	0.976	0.9563	0.9137	0.9123	0.8855	0.8484	0.9063	0.9354	0.9441	0.9485	0.8969	0.8749	0.8332	0.7863
	1	3	0.955029	0.941047	0.914509	0.879948	0.910548	0.896724	0.871958	0.843445	0.932788	0.918885	0.893234	0.861697	0.9919	0.9847	0.9689	0.9451	0.9208	0.9011	0.8659	0.8232	0.9288	0.942	0.9476	0.9506	0.893	0.8556	0.8075	0.758
	1	4	0.951539	0.929759	0.896892	0.858431	0.907129	0.885289	0.856124	0.825697	0.929334	0.907524	0.876508	0.842064	0.991	0.9799	0.9597	0.9319	0.9151	0.8845	0.8418	0.7957	0.9378	0.946	0.9499	0.9518	0.8784	0.8319	0.7792	0.7291
	2	0	0.708128	0.954232	0.936271	0.906395	0.624407	0.916663	0.898811	0.870999	0.666267	0.935448	0.917541	0.888697	0.9384	0.9888	0.9789	0.9602	0.5686	0.922	0.8972	0.8583	0.6036	0.9434	0.9561	0.9616	0.6467	0.8914	0.848	0.796
	2	1	0.958333	0.945922	0.920172	0.883883	0.919044	0.908376	0.882506	0.850532	0.938688	0.927149	0.901339	0.867207	0.9914	0.9855	0.971	0.9472	0.9274	0.9094	0.8744	0.8285	0.933	0.9539	0.9604	0.9641	0.9055	0.867	0.8163	0.7609
	2	2	0.954186	0.933028	0.899283	0.856991	0.917219	0.894366	0.862706	0.827412	0.935703	0.913697	0.880994	0.842201	0.9902	0.9797	0.9596	0.9307	0.9207	0.8906	0.8461	0.7941	0.9498	0.9586	0.9632	0.966	0.8868	0.8382	0.7812	0.7236
	2	3	0.944584	0.915465	0.874044	0.826909	0.905906	0.876324	0.840095	0.802582	0.925245	0.895894	0.85707	0.814746	0.9866	0.9713	0.945	0.9109	0.906	0.8657	0.813	0.7571	0.956	0.9618	0.9652	0.9673	0.8608	0.8048	0.7437	0.6858
	2	4	0.932657	0.894695	0.847775	0.797383	0.89243	0.856496	0.817271	0.779031	0.912544	0.875595	0.832523	0.788207	0.9818	0.9608	0.9293	0.8908	0.8882	0.8371	0.7794	0.7217	0.9594	0.9641	0.9668	0.9682	0.8342	0.7705	0.7078	0.6517
	3	0	0.766278	0.948628	0.921153	0.881214	0.685853	0.911535	0.884908	0.850185	0.726065	0.930082	0.90303	0.865699	0.9511	0.9861	0.9706	0.9446	0.6416	0.9139	0.8765	0.8258	0.6662	0.9509	0.9607	0.9653	0.7067	0.8753	0.8202	0.7596
	3	1	0.956763	0.934562	0.897357	0.85261	0.919252	0.897305	0.86274	0.825432	0.938008	0.915933	0.880048	0.839021	0.9909	0.9797	0.9574	0.9271	0.9249	0.8934	0.8444	0.7892	0.9433	0.9587	0.9642	0.9674	0.8964	0.8433	0.7806	0.7198
	3	2	0.947554	0.914129	0.870321	0.820637	0.910118	0.877171	0.838833	0.799106	0.928836	0.89565	0.854577	0.809871	0.9874	0.9693	0.9417	0.9064	0.9108	0.8649	0.809	0.7497	0.9552	0.9627	0.9666	0.969	0.8691	0.8056	0.7409	0.6799
	3	3	0.931504	0.889042	0.839687	0.786654	0.892891	0.853596	0.812543	0.771937	0.912198	0.871319	0.826115	0.779296	0.9801	0.9558	0.9231	0.8831	0.8875	0.831	0.7701	0.7092	0.9602	0.9654	0.9684	0.9701	0.8344	0.765	0.6999	0.641
	3	4	0.909673	0.85983	0.805906	0.751395	0.871256	0.827729	0.784998	0.745092	0.890464	0.843779	0.795452	0.748243	0.9695	0.9391	0.9008	0.8571	0.8568	0.7929	0.7291	0.6689	0.9634	0.9674	0.9697	0.9709	0.7952	0.7233	0.6594	0.6045
	4	0	0.803515	0.940089	0.905846	0.857867	0.720172	0.902892	0.871469	0.831747	0.761843	0.92149	0.888657	0.844807	0.9573	0.9813	0.9611	0.9288	0.6923	0.9022	0.8566	0.797	0.7012	0.9541	0.9626	0.9668	0.7402	0.8569	0.7961	0.7298
	4	1	0.955552	0.921852	0.876897	0.823852	0.917854	0.885357	0.84576	0.803304	0.936703	0.903605	0.861328	0.813578	0.9906	0.9724	0.9444	0.9071	0.9229	0.8763	0.8184	0.7546	0.9457	0.9608	0.9659	0.9688	0.8916	0.8209	0.7522	0.6861
	4	2	0.941128	0.895984	0.844037	0.78967	0.903128	0.861331	0.817802	0.775872	0.922128	0.878657	0.83092	0.782771	0.9844	0.9584	0.9243	0.8842	0.9015	0.8412	0.7766	0.7134	0.9575	0.9645	0.9681	0.9702	0.8546	0.7781	0.7079	0.6464
	4	3	0.919201	0.865247	0.809233	0.752974	0.881095	0.834025	0.789234	0.747456	0.900148	0.849636	0.799233	0.750215	0.9738	0.9407	0.9018	0.8576	0.8704	0.801	0.7339	0.6711	0.9622	0.967	0.9697	0.9712	0.8126	0.7332	0.6654	0.6075
	4	4	0.890495	0.831341	0.772329	0.716336	0.854326	0.805288	0.760212	0.720159	0.87241	0.818314	0.76627	0.718248	0.9585	0.9201	0.876	0.8294	0.8315	0.7582	0.6906	0.6304	0.9652	0.9688	0.9708	0.9719	0.7663	0.689	0.6247	0.572
	5	0	0.826779	0.938364	0.889493	0.837901	0.740408	0.900956	0.857735	0.816292	0.783593	0.91966	0.873614	0.827097	0.9618	0.9805	0.9503	0.9147	0.725	0.8997	0.836	0.773	0.7218	0.9545	0.9638	0.9678	0.76	0.8531	0.7727	0.7058
	5	1	0.954923	0.909948	0.857843	0.800688	0.916815	0.874488	0.830743	0.786098	0.935869	0.892218	0.844293	0.793393	0.9904	0.9653	0.9312	0.8901	0.9219	0.8606	0.7952	0.7276	0.9462	0.9621	0.9669	0.9696	0.8892	0.8015	0.7282	0.661
	5	2	0.93714	0.879812	0.82103	0.762116	0.898912	0.847751	0.800383	0.756125	0.918026	0.863781	0.810706	0.75912	0.9826	0.9481	0.9078	0.8626	0.8957	0.8207	0.7494	0.6826	0.9585	0.9655	0.9689	0.9708	0.8463	0.7556	0.6818	0.6192
	5	3	0.907935	0.844829	0.782871	0.724689	0.870675	0.817597	0.769925	0.727508	0.889305	0.831213	0.776398	0.726099	0.9676	0.9272	0.8818	0.8347	0.8552	0.7759	0.7039	0.6403	0.9633	0.9679	0.9704	0.9717	0.7943	0.7077	0.6381	0.5814
	5	4	0.875077	0.806567	0.744977	0.687581	0.840984	0.786381	0.740433	0.70023	0.858031	0.796474	0.742705	0.693906	0.9496	0.9023	0.8544	0.8051	0.8114	0.7292	0.6604	0.6	0.9662	0.9696	0.9714	0.9724	0.7445	0.6614	0.5982	0.5471
	6	0	0.829245	0.936537	0.872242	0.818397	0.741118	0.899021	0.844187	0.801829	0.785181	0.917779	0.858214	0.810113	0.9639	0.9796	0.938	0.8998	0.7276	0.8971	0.8151	0.7505	0.7227	0.9548	0.9646	0.9683	0.7605	0.8494	0.7505	0.6842
	6	1	0.954394	0.9035	0.83847	0.780355	0.915944	0.868806	0.816185	0.771439	0.935169	0.886153	0.827328	0.775897	0.9903	0.9615	0.9169	0.8739	0.921	0.8521	0.7724	0.7049	0.9465	0.9627	0.9675	0.9699	0.8873	0.7916	0.7058	0.6404
	6	2	0.933672	0.865304	0.801313	0.739991	0.895153	0.835921	0.785787	0.740451	0.914412	0.850613	0.79355	0.740221	0.981	0.9385	0.8927	0.8445	0.8907	0.8027	0.7269	0.6585	0.9591	0.9662	0.9693	0.9712	0.8392	0.7366	0.6607	0.5983
	6	3	0.90221	0.827434	0.760762	0.700542	0.8653	0.804193	0.754078	0.711164	0.883755	0.815813	0.75742	0.705853	0.9646	0.9148	0.8641	0.8139	0.8474	0.7553	0.6795	0.6149	0.9639	0.9684	0.9707	0.972	0.785	0.6876	0.6165	0.5607
	6	4	0.862557	0.785789	0.720597	0.663557	0.830316	0.770962	0.723739	0.6841	0.846436	0.778376	0.722168	0.673829	0.9421	0.8867	0.8339	0.7838	0.7954	0.7055	0.6344	0.5753	0.9668	0.97	0.9717	0.9726	0.7276	0.6397	0.5766	0.5276
LAST	1	0	NA	0.946822	0.938738	0.917119	NA	0.915195	0.906549	0.887349	NA	0.931009	0.922644	0.902234	NA	0.9774	0.9737	0.9548	NA	0.9181	0.9062	0.8823	NA	0.9383	0.9506	0.9548	NA	0.8932	0.8664	0.8288
	1	1	0.947927	0.945736	0.928545	0.89829	0.914898	0.913553	0.896431	0.871972	0.931412	0.929644	0.912488	0.885131	0.9767	0.9801	0.9661	0.9386	0.9208	0.9137	0.8938	0.8613	0.9287	0.9493	0.9544	0.9566	0.9015	0.8804	0.8451	0.8011
	1	2	0.949983	0.939846	0.913338	0.87722	0.918736	0.90594	0.882658	0.854701	0.93436	0.922893	0.897998	0.86596	0.9829	0.9769	0.954	0.9215	0.9192	0.9055	0.876	0.837	0.946	0.9535	0.9565	0.9574	0.893	0.8629	0.8194	0.7719
	1	3	0.948536	0.931896	0.897528	0.855702	0.915201	0.896528	0.86822	0.836937	0.931869	0.914212	0.882874	0.84632	0.9837	0.9722	0.9422	0.9045	0.9158	0.8948	0.8569	0.8119	0.951	0.9559	0.9576	0.9574	0.882	0.8441	0.7941	0.7434
	1	4	0.944807	0.919504	0.878226	0.825507	0.908641	0.883695	0.851309	0.815415	0.926724	0.901599	0.864767	0.820461	0.9825	0.9638	0.9279	0.8764	0.9099	0.8791	0.8336	0.7802	0.954	0.9573	0.958	0.9565	0.8674	0.8206	0.766	0.7106
	2	0	0.939338	0.938762	0.919324	0.884369	0.901585	0.907834	0.888343	0.860306	0.920461	0.923298	0.903833	0.872337	0.9765	0.9834	0.9685	0.9383	0.9049	0.898	0.8749	0.8363	0.9173	0.9544	0.961	0.9647	0.8864	0.8656	0.8259	0.7763
	2	1	0.94284	0.931143	0.901246	0.857574	0.913021	0.898347	0.872241	0.839474	0.92793	0.914745	0.886743	0.848524	0.986	0.9793	0.9549	0.9162	0.9033	0.8875	0.8533	0.806	0.9506	0.9594	0.9639	0.9666	0.8783	0.8446	0.7965	0.7419
	2	2	0.939845	0.917851	0.877472	0.82796	0.907261	0.884679	0.852482	0.816461	0.923553	0.901265	0.864977	0.822211	0.9859	0.9704	0.9363	0.8928	0.8979	0.8707	0.8256	0.7719	0.9568	0.9625	0.9659	0.9679	0.8626	0.8185	0.7629	0.706
	2	3	0.931719	0.899782	0.849887	0.794923	0.896459	0.867463	0.830211	0.791674	0.914089	0.883623	0.840049	0.793298	0.9818	0.9583	0.9153	0.8659	0.8865	0.848	0.7932	0.7347	0.9604	0.9649	0.9674	0.9686	0.8405	0.7879	0.7271	0.6694
	2	4	0.920572	0.877407	0.820773	0.756643	0.88397	0.847947	0.807092	0.765691	0.902271	0.862677	0.813932	0.761167	0.9755	0.9424	0.8928	0.831	0.8715	0.8208	0.7595	0.6945	0.9629	0.9665	0.9683	0.969	0.817	0.7553	0.6919	0.6329
	3	0	0.944624	0.938366	0.906442	0.858843	0.907531	0.905914	0.877829	0.841859	0.926077	0.92214	0.892135	0.850351	0.9768	0.9811	0.9567	0.9169	0.9145	0.8992	0.8612	0.8077	0.9201	0.958	0.964	0.9675	0.8953	0.8592	0.8058	0.7451
	3	1	0.947037	0.923459	0.87897	0.824872	0.915158	0.890964	0.855123	0.816084	0.931098	0.907212	0.867047	0.820478	0.9871	0.9718	0.9365	0.8899	0.9101	0.8797	0.8281	0.7687	0.9543	0.9624	0.9666	0.9691	0.8791	0.8294	0.7667	0.7048
	3	2	0.938744	0.900739	0.847144	0.788909	0.904262	0.870648	0.83029	0.789081	0.921503	0.885693	0.838717	0.788995	0.9836	0.9564	0.912	0.8615	0.8978	0.8512	0.7909	0.7276	0.9598	0.9653	0.9685	0.9703	0.8548	0.7929	0.7266	0.6649
	3	3	0.922639	0.872637	0.812556	0.751212	0.887365	0.846879	0.803407	0.761148	0.905002	0.859758	0.807982	0.75618	0.9744	0.9368	0.8858	0.8313	0.8761	0.8167	0.7505	0.6852	0.9632	0.9675	0.9699	0.9712	0.8226	0.753	0.6857	0.6258
	3	4	0.899226	0.839348	0.77496	0.707467	0.865842	0.820225	0.775158	0.731615	0.882534	0.829787	0.775059	0.719541	0.9596	0.9123	0.8562	0.7916	0.846	0.7772	0.7078	0.6395	0.9657	0.9691	0.9709	0.9716	0.7847	0.711	0.6451	0.5867
	4	0	0.942157	0.927117	0.886599	0.830559	0.904677	0.894717	0.862118	0.821411	0.923417	0.910917	0.874359	0.825985	0.9769	0.9749	0.9427	0.8951	0.9098	0.8838	0.8368	0.7747	0.9191	0.9598	0.9654	0.9687	0.8907	0.8379	0.7788	0.713
	4	1	0.944134	0.906807	0.853186	0.790478	0.911797	0.87676	0.83604	0.791821	0.927965	0.891784	0.844613	0.791149	0.9874	0.961	0.9171	0.8623	0.9045	0.8584	0.7976	0.7297	0.9554	0.964	0.9679	0.9703	0.872	0.804	0.7358	0.6688
	4	2	0.930692	0.877604	0.815178	0.752822	0.895697	0.852481	0.807169	0.763941	0.913195	0.865042	0.811174	0.758381	0.9805	0.9401	0.8873	0.8323	0.8857	0.8229	0.7539	0.6872	0.9614	0.9667	0.9697	0.9714	0.8384	0.7624	0.6913	0.6295
	4	3	0.907868	0.843134	0.776564	0.713429	0.874006	0.825085	0.778142	0.735121	0.890937	0.834109	0.777353	0.724275	0.9663	0.9145	0.8569	0.8001	0.8561	0.7821	0.71	0.6437	0.9647	0.9688	0.971	0.9722	0.7989	0.7185	0.6492	0.591
	4	4	0.875935	0.804907	0.73579	0.669346	0.847143	0.795593	0.748314	0.705503	0.861539	0.80025	0.742052	0.687425	0.9443	0.8853	0.8236	0.7597	0.8168	0.7379	0.6649	0.5982	0.9672	0.9703	0.9718	0.9726	0.7536	0.6742	0.6084	0.5535
	5	0	0.940338	0.925675	0.86589	0.806055	0.902689	0.893447	0.846773	0.804401	0.921513	0.909561	0.856331	0.805228	0.9768	0.975	0.9264	0.8747	0.9065	0.8811	0.8128	0.7474	0.9183	0.9599	0.9664	0.9694	0.8876	0.8356	0.7535	0.6874
	5	1	0.942451	0.892173	0.829482	0.763352	0.910319	0.864668	0.81935	0.773278	0.926385	0.87842	0.824416	0.768315	0.9873	0.951	0.8977	0.8396	0.9015	0.8402	0.7709	0.6998	0.9554	0.9649	0.9687	0.9709	0.8693	0.7833	0.7099	0.6425
	5	2	0.92661	0.857454	0.787675	0.722311	0.891426	0.837437	0.788268	0.743254	0.909018	0.847446	0.787972	0.732782	0.9793	0.9246	0.8642	0.8061	0.8793	0.7994	0.7236	0.6543	0.962	0.9675	0.9704	0.9719	0.8305	0.7382	0.6637	0.6017
	5	3	0.895005	0.817801	0.745592	0.681177	0.862789	0.807031	0.757232	0.713894	0.878897	0.812416	0.751412	0.697536	0.9585	0.8941	0.8301	0.771	0.8394	0.7535	0.6767	0.6101	0.9657	0.9695	0.9715	0.9726	0.7797	0.6912	0.6204	0.5639
	5	4	0.858008	0.774642	0.704723	0.63742	0.832905	0.774941	0.727363	0.68462	0.845456	0.774792	0.716043	0.66102	0.932	0.8597	0.7962	0.7303	0.7949	0.7049	0.6321	0.5655	0.968	0.9709	0.9723	0.973	0.7309	0.6448	0.581	0.5281
	6	0	0.938845	0.924414	0.845348	0.782934	0.901009	0.892303	0.83221	0.788845	0.919927	0.908359	0.838779	0.785889	0.9766	0.9749	0.9093	0.8544	0.9039	0.8789	0.7898	0.7225	0.9175	0.9599	0.967	0.9698	0.8851	0.8336	0.7304	0.6648
	6	1	0.941083	0.886674	0.806434	0.739796	0.909001	0.859868	0.803544	0.757692	0.925042	0.873271	0.804989	0.748744	0.9873	0.948	0.8778	0.8185	0.899	0.8328	0.7458	0.6749	0.9554	0.9653	0.9691	0.9713	0.8669	0.7752	0.6863	0.6211
	6	2	0.923236	0.840522	0.764041	0.697189	0.887881	0.824897	0.772449	0.726708	0.905559	0.83271	0.768245	0.711948	0.9781	0.9115	0.8433	0.7832	0.8742	0.7798	0.6984	0.6282	0.9625	0.9681	0.9708	0.9722	0.824	0.7186	0.6414	0.5802
	6	3	0.889714	0.79701	0.720345	0.655942	0.857965	0.792528	0.740549	0.697403	0.873839	0.794769	0.730447	0.676673	0.9559	0.8767	0.8073	0.7481	0.8321	0.7306	0.6503	0.584	0.9661	0.9699	0.9718	0.9729	0.7716	0.67	0.5982	0.5435
	6	4	0.84375	0.750227	0.678286	0.613116	0.821706	0.75851	0.710358	0.668583	0.832728	0.754368	0.694322	0.640849	0.9222	0.8383	0.7721	0.7081	0.7776	0.6789	0.6048	0.5406	0.9686	0.9713	0.9726	0.9732	0.7135	0.6222	0.5595	0.5092
Minimap2	1	1	0.878756	0.947232	0.937823	0.923241	0.757238	0.902327	0.89506	0.880066	0.817997	0.924779	0.916441	0.901653	0.9786	0.9867	0.9817	0.975	0.7974	0.9108	0.8977	0.8767	0.7254	0.9223	0.9393	0.9459	0.792	0.8832	0.8548	0.8228
	1	2	0.94875	0.943507	0.929389	0.912192	0.899837	0.901027	0.886206	0.868288	0.924294	0.922267	0.907798	0.89024	0.988	0.9852	0.9781	0.971	0.9125	0.9052	0.8853	0.8601	0.9074	0.9369	0.945	0.9489	0.8924	0.8678	0.8343	0.8003
	1	3	0.948981	0.937732	0.919803	0.900826	0.906554	0.89462	0.8757	0.856006	0.927767	0.916176	0.897752	0.878416	0.9885	0.9827	0.9744	0.9673	0.9125	0.8967	0.871	0.8429	0.9304	0.9432	0.9482	0.9508	0.8839	0.8508	0.8135	0.7784
	1	4	0.94592	0.929289	0.908343	0.888771	0.903338	0.884889	0.863285	0.843166	0.924629	0.907089	0.885814	0.865969	0.9875	0.9791	0.9702	0.9635	0.9077	0.8843	0.8539	0.8248	0.9391	0.9469	0.9504	0.9521	0.8702	0.8305	0.7908	0.7566
	2	1	0.951155	0.941785	0.923113	0.900857	0.913988	0.90518	0.884484	0.860948	0.932572	0.923482	0.903799	0.880902	0.9897	0.9856	0.9767	0.9679	0.9155	0.9017	0.8751	0.8425	0.935	0.955	0.9608	0.964	0.8939	0.8603	0.8194	0.7778
	2	2	0.948212	0.931725	0.908611	0.884094	0.912648	0.893302	0.868568	0.843428	0.93043	0.912513	0.888589	0.863761	0.9893	0.9812	0.9712	0.9625	0.9104	0.887	0.8536	0.8175	0.9512	0.9593	0.9633	0.9656	0.8771	0.8358	0.7908	0.7487
	2	3	0.940702	0.918356	0.891699	0.866477	0.902929	0.878088	0.850858	0.825345	0.921815	0.898222	0.871279	0.845911	0.9861	0.9758	0.9652	0.957	0.8993	0.8673	0.8286	0.7916	0.9568	0.9622	0.9651	0.9668	0.8548	0.8075	0.7608	0.72
	2	4	0.93117	0.902809	0.8748	0.849931	0.891199	0.861496	0.833256	0.808377	0.911185	0.882153	0.854028	0.829154	0.9823	0.9699	0.9597	0.9522	0.8851	0.8444	0.8037	0.7675	0.96	0.9643	0.9665	0.9677	0.8316	0.7785	0.7323	0.6941
	3	1	0.950159	0.933519	0.907926	0.88174	0.914296	0.89615	0.869136	0.842282	0.932227	0.914834	0.888531	0.862011	0.99	0.982	0.9708	0.9615	0.9134	0.8896	0.8527	0.8142	0.9448	0.9593	0.9644	0.9671	0.8857	0.8408	0.791	0.746
	3	2	0.94337	0.918356	0.889851	0.862503	0.906725	0.879485	0.850274	0.822598	0.925048	0.898921	0.870062	0.84255	0.9874	0.9758	0.9644	0.9558	0.9031	0.8673	0.826	0.7858	0.9561	0.963	0.9665	0.9685	0.8622	0.8093	0.759	0.7149
	3	3	0.930814	0.900158	0.87028	0.843259	0.892118	0.860234	0.830077	0.80303	0.911466	0.880196	0.850179	0.823144	0.982	0.9688	0.9584	0.9506	0.8847	0.8406	0.797	0.7577	0.9608	0.9656	0.9681	0.9696	0.8326	0.7756	0.7265	0.6853
	3	4	0.914028	0.880288	0.850357	0.824934	0.873738	0.839621	0.809885	0.784518	0.893883	0.859955	0.830121	0.804726	0.9753	0.9621	0.9525	0.9459	0.86	0.8113	0.768	0.7314	0.9639	0.9675	0.9693	0.9704	0.799	0.7416	0.6955	0.6584
	4	1	0.949671	0.92475	0.895318	0.865591	0.913795	0.88679	0.856586	0.826651	0.931733	0.90577	0.875952	0.846121	0.99	0.978	0.9661	0.9563	0.9125	0.877	0.8342	0.7906	0.9467	0.9613	0.9659	0.9684	0.8831	0.823	0.7695	0.7211
	4	2	0.938585	0.906165	0.874237	0.845704	0.900943	0.867201	0.835071	0.80635	0.919764	0.886683	0.854654	0.826027	0.9853	0.9708	0.9592	0.951	0.8961	0.8496	0.8031	0.7614	0.958	0.9647	0.9679	0.9697	0.8503	0.7876	0.7343	0.6901
	4	3	0.921761	0.885175	0.853307	0.825735	0.882337	0.84565	0.813602	0.786247	0.902049	0.865413	0.833454	0.805991	0.9783	0.9634	0.9533	0.946	0.8714	0.8187	0.7723	0.7326	0.9625	0.9671	0.9693	0.9707	0.8145	0.7513	0.701	0.6607
	4	4	0.900403	0.863412	0.832581	0.807122	0.860132	0.823302	0.792798	0.767496	0.880268	0.843357	0.812689	0.787309	0.9699	0.9567	0.9477	0.9417	0.8402	0.7867	0.7424	0.7062	0.9655	0.9688	0.9705	0.9715	0.7755	0.7158	0.6701	0.6343
	5	1	NA	0.916816	0.884467	0.853393	NA	0.878467	0.845978	0.814777	NA	0.897641	0.865223	0.834085	NA	0.9746	0.962	0.9526	NA	0.8655	0.8185	0.7729	NA	0.9624	0.9668	0.9692	NA	0.808	0.752	0.7028
	5	2	0.93641	0.896022	0.861837	0.832175	0.898423	0.857189	0.823001	0.793221	0.917417	0.876605	0.842419	0.812698	0.9845	0.9668	0.9552	0.9473	0.8928	0.8349	0.7851	0.742	0.9588	0.9657	0.9687	0.9703	0.8452	0.7706	0.7154	0.6708
	5	3	0.91374	0.873133	0.839809	0.812583	0.874033	0.833711	0.80062	0.77326	0.893886	0.853422	0.820214	0.792922	0.9749	0.9594	0.9494	0.9431	0.8598	0.8011	0.7529	0.7138	0.9636	0.9679	0.97	0.9713	0.7997	0.7322	0.6816	0.6423
	5	4	0.890093	0.849845	0.819435	0.794006	0.849795	0.810226	0.779825	0.754545	0.869944	0.830036	0.79963	0.774275	0.9662	0.9526	0.9447	0.939	0.8251	0.7671	0.7235	0.6878	0.9664	0.9695	0.9711	0.972	0.7583	0.6959	0.6515	0.6166
	6	1	NA	0.913656	0.874395	0.843686	NA	0.875175	0.836203	0.805359	NA	0.894416	0.855299	0.824523	NA	0.9733	0.9583	0.9498	NA	0.8609	0.804	0.7589	NA	0.9629	0.9673	0.9696	NA	0.8021	0.7364	0.6887
	6	2	0.934507	0.887492	0.851951	0.82184	0.896093	0.848688	0.813396	0.783155	0.9153	0.86809	0.832674	0.802498	0.9837	0.9635	0.9522	0.9448	0.89	0.8226	0.7708	0.7272	0.9593	0.9663	0.9691	0.9708	0.8407	0.7566	0.7008	0.6563
	6	3	0.910498	0.863569	0.829398	0.801766	0.87054	0.824478	0.790413	0.762823	0.890519	0.844024	0.809906	0.782294	0.9737	0.9562	0.9468	0.9405	0.855	0.7873	0.7379	0.6987	0.964	0.9684	0.9705	0.9716	0.7936	0.7178	0.6667	0.6279
	6	4	0.881825	0.839288	0.808305	0.783419	0.841606	0.799896	0.769073	0.744392	0.861716	0.819592	0.788689	0.763905	0.9631	0.9495	0.9419	0.9366	0.8132	0.752	0.7079	0.6733	0.967	0.9699	0.9714	0.9724	0.745	0.6806	0.6365	0.603
NA: these runs did not finish.
Each group of columns are highlighted using the Red-Yellow-Green color scale in Conditional Formatting
Precision and recall of fragments and bases are explained in Additional File 1: Supplementary Text: 2.2

## Sheet: Additional table 2
Additional table 2: Refining alignment score parameter combinations for BWA-MEM
		F-score															Fragments										Bases
Penalties		Fragments					Bases					Mean					Precision					Recall					Precision					Recall
mismatch	open\extend	0.5	0.75	1	1.25	1.5	0.5	0.75	1	1.25	1.5	0.5	0.75	1	1.25	1.5	0.5	0.75	1	1.25	1.5	0.5	0.75	1	1.25	1.5	0.5	0.75	1	1.25	1.5	0.5	0.75	1	1.25	1.5
1.5	0.5	NA	0.189968	0.881726	0.949181	0.956657	NA	0.157177	0.810482	0.896813	0.91373	NA	0.173572	0.846104	0.922997	0.935194	NA	0.8458	0.9755	0.9887	0.9901	NA	0.107	0.8044	0.9127	0.9254	NA	0.1529	0.7974	0.8911	0.9218	NA	0.1617	0.824	0.9026	0.9058
1.5	0.75	NA	0.711965	0.938356	0.956109	0.956951	NA	0.62515	0.880582	0.911136	0.915751	NA	0.668558	0.909469	0.933623	0.936351	NA	0.9481	0.9871	0.9903	0.9905	NA	0.57	0.8942	0.9242	0.9256	NA	0.6129	0.8705	0.9147	0.9276	NA	0.6379	0.8909	0.9076	0.9042
1.5	1	NA	0.899993	0.954294	0.957412	0.956516	NA	0.831718	0.90715	0.915319	0.917107	NA	0.865855	0.930722	0.936365	0.936811	NA	0.9812	0.9902	0.9908	0.9906	NA	0.8312	0.9209	0.9262	0.9247	NA	0.8196	0.9077	0.924	0.9352	NA	0.8442	0.9066	0.9068	0.8997
1.5	1.25	0.596469	0.944583	0.957291	0.957398	0.955813	0.512352	0.890453	0.913425	0.917438	0.916751	0.554411	0.917518	0.935358	0.937418	0.936282	0.9369	0.9891	0.991	0.991	0.9907	0.4375	0.9039	0.9258	0.926	0.9233	0.5038	0.884	0.9182	0.9316	0.9375	0.5212	0.897	0.9087	0.9037	0.8969
1.5	1.5	0.877819	0.954726	0.958066	0.956849	0.954555	0.807077	0.9073	0.917412	0.917655	0.915927	0.842448	0.931013	0.937739	0.937252	0.935241	0.9799	0.9909	0.9914	0.9912	0.9903	0.795	0.9211	0.9269	0.9248	0.9213	0.7995	0.907	0.9288	0.9358	0.9424	0.8148	0.9076	0.9063	0.9002	0.8909
1.75	0.5	NA	0.459481	0.927152	0.95562	0.957311	NA	0.386075	0.865828	0.9088	0.916394	NA	0.422778	0.89649	0.93221	0.936853	NA	0.9059	0.9849	0.9904	0.9907	NA	0.3078	0.8758	0.9232	0.9261	NA	0.373	0.8538	0.9088	0.9285	NA	0.4001	0.8782	0.9088	0.9046
1.75	0.75	NA	0.847529	0.951887	0.957772	0.95667	NA	0.771584	0.901019	0.915919	0.917766	NA	0.809557	0.926453	0.936846	0.937218	NA	0.9727	0.99	0.991	0.9907	NA	0.7509	0.9166	0.9267	0.9249	NA	0.7589	0.8958	0.9246	0.9356	NA	0.7847	0.9063	0.9074	0.9006
1.75	1	0.230426	0.934368	0.957438	0.957652	0.95572	0.19388	0.875428	0.913429	0.918223	0.917535	0.212153	0.904898	0.935434	0.937937	0.936627	0.8743	0.9877	0.9912	0.9912	0.9905	0.1327	0.8865	0.9259	0.9263	0.9233	0.1883	0.8652	0.9178	0.9329	0.9398	0.1998	0.8859	0.9091	0.904	0.8963
1.75	1.25	0.781425	0.953858	0.958319	0.956956	0.954354	0.700806	0.905044	0.917915	0.918524	0.916508	0.741116	0.929451	0.938117	0.93774	0.935431	0.9668	0.991	0.9916	0.9912	0.9901	0.6557	0.9194	0.9272	0.925	0.9211	0.6928	0.9027	0.9292	0.9375	0.9424	0.709	0.9074	0.9069	0.9003	0.892
1.75	1.5	0.921955	0.958085	0.957938	0.955899	0.952718	0.85982	0.914963	0.919042	0.917859	0.914877	0.890888	0.936524	0.93849	0.936879	0.933797	0.9872	0.9919	0.9917	0.991	0.9897	0.8648	0.9265	0.9264	0.9232	0.9184	0.8516	0.9208	0.9347	0.9407	0.9457	0.8682	0.9092	0.9039	0.8961	0.886
2	0.5	NA	0.646327	0.945835	0.957512	0.956891	NA	0.563127	0.892703	0.913967	0.918751	NA	0.604727	0.919269	0.935739	0.937821	NA	0.9388	0.9885	0.9909	0.9906	NA	0.4928	0.9067	0.9263	0.9254	NA	0.549	0.8863	0.9195	0.9383	NA	0.578	0.8992	0.9085	0.9
2	0.75	NA	0.89834	0.956274	0.957712	0.955934	NA	0.830778	0.9095	0.918984	0.918502	NA	0.864559	0.932887	0.938348	0.937218	NA	0.9816	0.991	0.9911	0.9905	NA	0.8281	0.9239	0.9265	0.9237	NA	0.819	0.9092	0.9349	0.9415	NA	0.8429	0.9098	0.9036	0.8966
2	1	0.422211	0.947128	0.958333	0.95707	0.954315	0.365374	0.894003	0.919044	0.919439	0.917364	0.393792	0.920566	0.938688	0.938255	0.93584	0.9152	0.9899	0.9914	0.9911	0.9899	0.2744	0.9079	0.9274	0.9253	0.9212	0.3556	0.8876	0.933	0.9393	0.9459	0.3757	0.9005	0.9055	0.9004	0.8905
2	1.25	0.855177	0.957089	0.958099	0.95586	0.952733	0.781954	0.912485	0.919767	0.918879	0.915892	0.818566	0.934787	0.938933	0.937369	0.934312	0.9786	0.9916	0.9917	0.9908	0.9895	0.7594	0.9249	0.9267	0.9233	0.9186	0.7734	0.9162	0.9362	0.9434	0.9473	0.7907	0.9088	0.9039	0.8956	0.8865
2	1.5	0.940622	0.95866	0.95715	0.954433	0.950493	0.886585	0.91851	0.919859	0.917624	0.913528	0.913604	0.938585	0.938505	0.936028	0.93201	0.9898	0.9921	0.9915	0.9905	0.9885	0.8961	0.9274	0.9251	0.9209	0.9153	0.883	0.93	0.9416	0.946	0.9517	0.8902	0.9073	0.8991	0.8909	0.8783
2.25	0.5	NA	0.699735	0.951795	0.957765	0.956256	NA	0.619231	0.900881	0.916293	0.918563	NA	0.659483	0.926338	0.937029	0.937409	NA	0.9501	0.9898	0.9911	0.9905	NA	0.5538	0.9166	0.9266	0.9243	NA	0.6055	0.8968	0.9263	0.9402	NA	0.6336	0.905	0.9065	0.8979
2.25	0.75	NA	0.921767	0.957698	0.957338	0.954937	NA	0.85901	0.913332	0.919204	0.917803	NA	0.890389	0.935515	0.938271	0.93637	NA	0.9856	0.9913	0.9911	0.9902	NA	0.8657	0.9263	0.9258	0.9221	NA	0.8482	0.9174	0.9374	0.9438	NA	0.8701	0.9093	0.9017	0.8932
2.25	1	0.49082	0.952519	0.958266	0.956281	0.953055	0.428176	0.902438	0.919359	0.919016	0.916219	0.459498	0.927479	0.938812	0.937649	0.934637	0.9291	0.9909	0.9916	0.9909	0.9895	0.3335	0.917	0.9271	0.924	0.9192	0.4186	0.8992	0.9345	0.9417	0.9472	0.4382	0.9057	0.9047	0.8974	0.8872
2.25	1.25	0.892358	0.958085	0.957671	0.954809	0.950893	0.823853	0.915448	0.919824	0.91793	0.914068	0.858105	0.936767	0.938748	0.936369	0.932481	0.9839	0.9919	0.9917	0.9905	0.9889	0.8164	0.9265	0.9259	0.9216	0.9157	0.815	0.9224	0.9388	0.9453	0.9496	0.8329	0.9086	0.9016	0.8921	0.8811
2.25	1.5	0.947096	0.958753	0.956461	0.952811	0.948588	0.895192	0.91939	0.919415	0.916078	0.911609	0.921144	0.939071	0.937938	0.934444	0.930099	0.9909	0.9923	0.9914	0.9899	0.988	0.907	0.9274	0.9239	0.9184	0.9122	0.8926	0.9335	0.9432	0.9485	0.9526	0.8978	0.9057	0.8968	0.8858	0.874
2.5	0.5	NA	0.738206	0.954877	0.957558	0.955173	NA	0.658563	0.9071	0.917016	0.917894	NA	0.698385	0.930988	0.937287	0.936533	NA	0.9571	0.9903	0.991	0.9899	NA	0.6008	0.9219	0.9263	0.9228	NA	0.6451	0.9074	0.9302	0.9431	NA	0.6726	0.9068	0.9042	0.894
2.5	0.75	NA	0.928373	0.958005	0.956656	0.953839	NA	0.867838	0.915096	0.918929	0.916746	NA	0.898106	0.936551	0.937793	0.935292	NA	0.9869	0.9915	0.9909	0.9898	NA	0.8764	0.9267	0.9247	0.9204	NA	0.8581	0.9222	0.9402	0.9456	NA	0.8778	0.9081	0.8986	0.8896
2.5	1	0.55612	0.955187	0.957852	0.955338	0.951648	0.492421	0.9072	0.919559	0.91822	0.914721	0.52427	0.931194	0.938706	0.936779	0.933184	0.9415	0.9912	0.9914	0.9906	0.9889	0.3946	0.9217	0.9265	0.9225	0.9171	0.4832	0.9067	0.9376	0.9439	0.9495	0.502	0.9077	0.9022	0.8939	0.8824
2.5	1.25	0.903795	0.958399	0.956996	0.953556	0.949221	0.837308	0.916953	0.919511	0.916739	0.912348	0.870551	0.937676	0.938254	0.935147	0.930784	0.9855	0.992	0.9914	0.99	0.9882	0.8346	0.927	0.9249	0.9197	0.9132	0.8286	0.9265	0.9412	0.9474	0.9509	0.8462	0.9076	0.8988	0.888	0.8768
2.5	1.5	0.95221	0.958439	0.955524	0.951394	0.946095	0.903349	0.919767	0.918589	0.914484	0.908897	0.92778	0.939103	0.937056	0.932939	0.927496	0.9914	0.9922	0.991	0.9894	0.9867	0.916	0.9269	0.9225	0.9162	0.9087	0.9041	0.9362	0.9458	0.9498	0.9542	0.9026	0.9039	0.8929	0.8817	0.8677
NA: these runs did not finish.
Each group of columns are highlighted using the Red-Yellow-Green color scale in Conditional Formatting
Precision and recall of fragments and bases are explained in Additional File 1: Supplementary Text: 2.2
